# Supplementary material for: Stability of APOBEC3F in the Presence of the APOBEC3 Antagonist HIV-1 Vif Increases at the Expense of Co-Expressed APOBEC3H Haplotype I
Source: Viruses. 2023 Feb 7;15(2):463. doi: 10.3390/v15020463 (PMC9960753; doi:10.3390/v15020463)
Supplement: Supplementary file 1 [file viruses-15-00463-s001.zip]

Archive with 1 entries (1 files):
- viruses-2159473-supplementary.pdf
